# Supplementary material for: Composition and in situ structure of the Methanospirillum hungatei cell envelope and surface layer
Source: Sci Adv. 2024 Dec 13;10(50):eadr8596. doi: 10.1126/sciadv.adr8596 (PMC11641113; doi:10.1126/sciadv.adr8596)
Supplement: Supplementary file 2 — Movies S1 to S3 [file sciadv.adr8596_movies_s1_to_s3.zip]

Archive with 3 entries (3 files):
- adr8596_movies_s1.mp4
- adr8596_movies_s2.mp4
- adr8596_movies_s3.mp4
